# Supplementary material for: Spatiotemporal mapping of RNA editing in the developing mouse brain using in situ sequencing reveals regional and cell-type-specific regulation
Source: BMC Biol. 2020 Jan 14;18:6. doi: 10.1186/s12915-019-0736-3 (PMC6961268; doi:10.1186/s12915-019-0736-3)
Supplement: Supplementary file 1 — Table S1. Selected editing sites for the study. The editing sites (transcript followed by editing site) included in the target panel are listed together with their observed editing profile during development (Editing profile), the potential alternative transcript names (Alternative name), how they were processed in the analysis (Status), how many replicates the editing site was covered by and the reference number of the sequence used for the design of the padlock probes. [file 12915_2019_736_MOESM1_ESM.xlsx]

## Sheet: Sheet1
Editing site	Editing	Status	Covered by	Sequence reference
	profile		No replicates
Adar2 auto-editing	Increasing	Analyzed	5	UCSC mm10 chr10:77322631-7732631
Blcap Q/R	Low	Analyzed	5	BC026935
Blcap Y/C	Low	Analyzed	5	BC026935
Cacna1d I/M	Increasing	Analyzed	5	BC058783
Caps1 E/G	Low	Analyzed	5	NM_001359920.1
Cog3 I/V	Low	Analyzed	2	NM177381.3
Cyfip2 K/E	Increasing	Analyzed	2	NM_133769
Flna Q/R	-	Filtered out	-	BC004061
Flnb Q/R	-	Filtered out	-	BC048835
Gabra3 I/M	Increasing	Analyzed	5	AK134760
Gria2 Q/R	High	Excluded	5	AK134772
GluK2 I/V	Increasing	Analyzed	5	BC131639
GluK2 Y/C	Increasing	Analyzed	5	BC131639
Grm4 Q/R	-	Filtered out	-	AC127341
Igfbp7 K/R	-	Filtered out	-	AA200937
Kcna1 I/V	Increasing	Analyzed	5	Y00305
Nova1 S/G	-	Filtered out	-	AF232828
Son T/A	-	Filtered out	-	NM_178880.4
Speg E/G	-	Filtered out	-	AF215896
Speg S/G	-	Filtered out	-	AF215896
Tmem63b Q/R	Increasing	Analyzed	5	AK159673
Unc80 S/G	Increasing	Analyzed	2	NM_175510.3
