# Supplementary material for: Spatiotemporal mapping of RNA editing in the developing mouse brain using in situ sequencing reveals regional and cell-type-specific regulation
Source: BMC Biol. 2020 Jan 14;18:6. doi: 10.1186/s12915-019-0736-3 (PMC6961268; doi:10.1186/s12915-019-0736-3)
Supplement: Supplementary file 2 — Table S2. Padlock probes used for ISS. The padlock probes of the target panel and their respective sequence (5′ to 3′). Bold, underlined nucleotides at the 3′ end target the edited site, underlined nucleotides mark the position of the barcodes, nucleotides in bold are target-specific sequences and nucleotides in Italic are the sequences complementary to fluorescently labeled detection probes. The last column shows the barcode change made for the updated target panel. [file 12915_2019_736_MOESM2_ESM.xlsx]

## Sheet: Sheet1
Table S2. Padlock probes sequences
Target type	Name	Barcode	Sequence	Barcodes in updated target panel
Edited transcripts	Gabra3_IMuned	GTGT	GCCGTCTGTTATGCCTTTGTCCGAGATGTACCGCTATCGTTGCGTCTATTTAGTGGAGCCGTGTCTATCTTCTTTCGGCCATGGACTGGTTCATA
	Gabra3_IMed	TAGC	GCCGTCTGTTATGCCTTTGTAGTCGGAAGTACTACTCTCTTGCGTCTATTTAGTGGAGCCTAGCCTATCTTCTTTCGGCCATGGACTGGTTCATG
	Nova1_SGuned	TATA	TGGGATCAACTTGCAAGAGACCGAGATGTACCGCTATCGTTGCGTCTATTTAGTGGAGCCTATACTATCTTCTTTCAGCTTTCCCAGAAACCCGA
	Nova1_SGed	ACAC	TGGGATCAACTTGCAAGAGAAGTCGGAAGTACTACTCTCTTGCGTCTATTTAGTGGAGCCACACCTATCTTCTTTCAGCTTTCCCAGAAACCCGG
	Kcna1_IVuned	AGTC	TTGCCCTGCCCGTACCTGTCCCGAGATGTACCGCTATCGTTGCGTCTATTTAGTGGAGCCAGTCCTATCTTCTTTCATCGCTGGTGTGCTGACAA
	Kcna1_IVed	TCAG	TTGCCCTGCCCGTACCTGTCAGTCGGAAGTACTACTCTCTTGCGTCTATTTAGTGGAGCCTCAGCTATCTTCTTTCATCGCTGGTGTGCTGACAG
	Flna_QRuned	ACGT	GGAGTCAGGGTTAAAGGTCACCGAGATGTACCGCTATCGTTGCGTCTATTTAGTGGAGCCACGTCTATCTTCTTTCTTACTGTTTCTAGTCTTCA	Removed in v2
	Flna_QRed	GACT	GGAGTCAGGGTTAAAGGTCAAGTCGGAAGTACTACTCTCTTGCGTCTATTTAGTGGAGCCGACTCTATCTTCTTTCTTACTGTTTCTAGTCTTCG	Removed in v2
	Speg_EGuned	GCGC	ACCGGGCCGGAGCTTGCACACCGAGATGTACCGCTATCGTTGCGTCTATTTAGTGGAGCCGCGCCTATCTTCTTTCCCCGAGTCGGGTCGCGGGA
	Speg_EGed	CTAG	ACCGGGCCGGAGCTTGCACAAGTCGGAAGTACTACTCTCTTGCGTCTATTTAGTGGAGCCCTAGCTATCTTCTTTCCCCGAGTCGGGTCGCGGGG
	Speg_SGuned	ACTG	GCCCGGGTGCCACCCGCCTGCCGAGATGTACCGCTATCGTTGCGTCTATTTAGTGGAGCCACTGCTATCTTCTTTGCCGCAGCGCAGGAGCCCCA
	Speg_SGed	AGCT	GCCCGGGTGCCACCCGCCTGAGTCGGAAGTACTACTCTCTTGCGTCTATTTAGTGGAGCCAGCTCTATCTTCTTTGCCGCAGCGCAGGAGCCCCG
	Tmem63b_QRuned	TCGA	GTTTGGCGCAGCCTACGCTTCCGAGATGTACCGCTATCGTTGCGTCTATTTAGTGGAGCCTCGACTATCTTCTTTCATCAGGCCTACGAGTTCCA
	Tmem63b_QRed	ATGC	GTTTGGCGCAGCCTACGCTTAGTCGGAAGTACTACTCTCTTGCGTCTATTTAGTGGAGCCATGCCTATCTTCTTTCATCAGGCCTACGAGTTCCG
	Flnb_QRuned	TGAC	GGAATCAGGATTAAAAGTTACCGAGATGTACCGCTATCGTTGCGTCTATTTAGTGGAGCCTGACCTATCTTCTTTCTCACTGTTCTGRGCCTTCA
	Flnb_QRed	GCTA	GGAATCAGGATTAAAAGTTAAGTCGGAAGTACTACTCTCTTGCGTCTATTTAGTGGAGCCGCTACTATCTTCTTTCTCACTGTTCTGRGCCTTCG	GCCG
	Blcap_YCuned	TGCA	TTGCCTCCRGTGGCTGCTGCCCGAGATGTACCGCTATCGTTGCGTCTATTTAGTGGAGCCTGCACTATCTTCTTTTGCCCGGCAGAGATCATGTA
	Blcap_YCed	TACG	TTGCCTCCRGTGGCTGCTGCAGTCGGAAGTACTACTCTCTTGCGTCTATTTAGTGGAGCCTACGCTATCTTCTTTTGCCCGGCAGAGATCATGTG
	Blcap_QRuned	GTAC	GTGGCTGCTGCCCGTCCTCCCCGAGATGTACCGCTATCGTTGCGTCTATTTAGTGGAGCCGTACCTATCTTCTTTGAGATCATGTRTTGCCTCCA
	Blcap_QRed	CAGT	GTGGCTGCTGCCCGTCCTCCAGTCGGAAGTACTACTCTCTTGCGTCTATTTAGTGGAGCCCAGTCTATCTTCTTTGAGATCATGTRTTGCCTCCG
	Cacna1d_IMuned	TGGT	CAGGACTRCTTTAGGAAATTCCGAGATGTACCGCTATCGTTGCGTCTATTTAGTGGAGCCTGGTCTATCTTCTTTTCTATGCCACTTTCCTGATA
	Cacna1d_IMed	AAGA	CAGGACTRCTTTAGGAAATTAGTCGGAAGTACTACTCTCTTGCGTCTATTTAGTGGAGCCAAGACTATCTTCTTTTCTATGCCACTTTCCTGATG
	Grik2_IVuned	GAGG	TTCTGCTGGCTTRCTTGGGTCCGAGATGTACCGCTATCGTTGCGTCTATTTAGTGGAGCCGAGGCTATCTTCTTTCCCTGATATCTGGATGTATA
	Grik2_IVed	ATCG	TTCTGCTGGCTTRCTTGGGTAGTCGGAAGTACTACTCTCTTGCGTCTATTTAGTGGAGCCATCGCTATCTTCTTTCCCTGATATCTGGATGTATG
	Grik2_YCuned	GATC	CTTGGGTGTCAGTTGTGTGCCCGAGATGTACCGCTATCGTTGCGTCTATTTAGTGGAGCCGATCCTATCTTCTTTATGTATRTTCTGCTGGCTTA
	Grik2_YCed	ATAT	CTTGGGTGTCAGTTGTGTGCAGTCGGAAGTACTACTCTCTTGCGTCTATTTAGTGGAGCCATATCTATCTTCTTTATGTATRTTCTGCTGGCTTG
	Gria2_QRuned	CGTA	GCAAGGATGCGATATTTCGCCCGAGATGTACCGCTATCGTTGCGTCTATTTAGTGGAGCCCGTACTATCTTCTTTTCCTTGGGTGCCTTTATGCA
	Gria2_QRed	CGCG	GCAAGGATGCGATATTTCGCAGTCGGAAGTACTACTCTCTTGCGTCTATTTAGTGGAGCCCGCGCTATCTTCTTTTCCTTGGGTGCCTTTATGCG
	Caps1_EGuned	AGGG	GGAGATGTATATAGAAAGGTCCGAGATGTACCGCTATCGTTGCGTCTATTTAGTGGAGCCAGGGCTATCTTCTTTCTTCGTGATAAGGTCAATGA
	Caps1_EGed	GGAG	GGAGATGTATATAGAAAGGTAGTCGGAAGTACTACTCTCTTGCGTCTATTTAGTGGAGCCGGAGCTATCTTCTTTCTTCGTGATAAGGTCAATGG
	Cyfip2_KEuned	CCTC	AGACCAGTGCTCACTATGAACCGAGATGTACCGCTATCGTTGCGTCTATTTAGTGGAGCCCCTCCTATCTTCTTTAGAGCTGGCCAGATACATTA
	Cyfip2_KEed	AACC	AGACCAGTGCTCACTATGAAAGTCGGAAGTACTACTCTCTTGCGTCTATTTAGTGGAGCCAACCCTATCTTCTTTAGAGCTGGCCAGATACATTG
	Unc80_SGuned	ACGT	GCCCTTATCTCTCACCACCTCCGAGATGTACCGCTATCGTTGCGTCTATTTAGTGGAGCCACGTCTATCTTCTTTATTACCCCTTCTTCATCTCA
	Unc80_SGed	ACCA	GCCCTTATCTCTCACCACCTAGTCGGAAGTACTACTCTCTTGCGTCTATTTAGTGGAGCCACCACTATCTTCTTTATTACCCCTTCTTCATCTCG
	Cog3_IVuned	CCAA	TTTCCCTGGACCTCAAGAAACCGAGATGTACCGCTATCGTTGCGTCTATTTAGTGGAGCCCCAACTATCTTCTTTTGAATTCACCATTAAGGAAA
	Cog3_IVed	CAAC	TTTCCCTGGACCTCAAGAAAAGTCGGAAGTACTACTCTCTTGCGTCTATTTAGTGGAGCCCAACCTATCTTCTTTTGAATTCACCATTAAGGAAG
	Son_TAuned	CACA	CCCCAGTGCCTGAGTTGCCACCGAGATGTACCGCTATCGTTGCGTCTATTTAGTGGAGCCCACACTATCTTCTTTGTTGTCAGGGCCCCTTTCTA
	Son_TAed	CATG	CCCCAGTGCCTGAGTTGCCAAGTCGGAAGTACTACTCTCTTGCGTCTATTTAGTGGAGCCCATGCTATCTTCTTTGTTGTCAGGGCCCCTTTCTG
	Grm4_QRuned	CTCC	GGCGCTCATCGAGAAGGACAGTAGCCGTGACTATCGACTTGCGTCTATTTAGTGGAGCCCTCCCTATCTTCTTTCAGTCCCTGACCTTTGTGCA
	Grm4_QRed	CGGC	GGCGCTCATCGAGAAGGACCCGAGATGTACCGCTATCGTTGCGTCTATTTAGTGGAGCCCGGCCTATCTTCTTTCAGTCCCTGACCTTTGTGCG
	Igfbp7_KRuned	CCGG	GGGTAAAGCCGGGGCAGCAGTAGCCGTGACTATCGACTTGCGTCTATTTAGTGGAGCCCCGGCTATCTTCTTTGAGCCGCAAGAGGCGGAA
	Igfbp7_KRed	TCTT	GGGTAAAGCCGGGGCAGCCCGAGATGTACCGCTATCGTTGCGTCTATTTAGTGGAGCCTCTTCTATCTTCTTTGAGCCGCAAGAGGCGGAG
	Adar2_Spliceuned	TTAA	TCCAGCAGCACTGATATTAACCGAGATGTACCGCTATCGTTGCGTCTATTTAGTGGAGCCTTAACTATCTTCTTTAAGATGAAGAGAATATGAGT
	Adar2_Spliceed	GGTT	TCCTGCAACGAAGGCGTTGTAGTCGGAAGTACTACTCTCTTGCGTCTATTTAGTGGAGCCGGTTCTATCTTCTTTAAGATGAAGAGAATATGAGA
ADAR transcripts	Adar1_1	TTGG	TGAGCATCAGTCAGAGTCCGTGCGTCTATTTAGTGGAGCCTGCGTCTATTTAGTGGAGCCTTGGCTATCTTCTTTTTGCTCACACTTCCGGGAGC
	Adar1_2	TTGG	TGTGCCCTTGAGTCAGGCTTTGCGTCTATTTAGTGGAGCCTGCGTCTATTTAGTGGAGCCTTGGCTATCTTCTTTAAACCTCCTTTGTGGAGCCT
	Adar1_3	TTGG	AGACCCTGCCTCTGACTTAGTGCGTCTATTTAGTGGAGCCTGCGTCTATTTAGTGGAGCCTTGGCTATCTTCTTTGGTTTGGACAGTGAGGACGG
	Adar1_4	TTGG	ATTGGCCTCACCAAGGCCCGTGCGTCTATTTAGTGGAGCCTGCGTCTATTTAGTGGAGCCTTGGCTATCTTCTTTCCCTGAACCTGGCTAAGAAC
	Adar1_5	TTGG	TGCAGATGAAGAGAAGTACATGCGTCTATTTAGTGGAGCCTGCGTCTATTTAGTGGAGCCTTGGCTATCTTCTTTGGACAAGAAGCGTGAGAGGC
	Adar2_1	TAAT	AACCTGGCTTACAGTACATGCTGGACCTTAATCGTGTGCGTGCGTCTATTTAGTGGAGCCTAATCTATCTTCTTTGATGCAGCTGAACGAGATCA
	Adar2_2	TAAT	TCCGAGGCCCACCTAGCCATCTGGACCTTAATCGTGTGCGTGCGTCTATTTAGTGGAGCCTAATCTATCTTCTTTTTGTCCAGTTTCCCAACGCC
	Adar2_3	TAAT	CTTCTACGTAGGCTCCAACGCTGGACCTTAATCGTGTGCGTGCGTCTATTTAGTGGAGCCTAATCTATCTTCTTTCCAGACAAGTCAGAGCCACC
	Adar2_4	TAAT	CACCACGGACATGACGAAGCCTGGACCTTAATCGTGTGCGTGCGTCTATTTAGTGGAGCCTAATCTATCTTCTTTTCAAAGAACTGGCCATCTAC
	Adar2_5	TAAT	GCGGAGACGCCAGAATATTCCTGGACCTTAATCGTGTGCGTGCGTCTATTTAGTGGAGCCTAATCTATCTTCTTTGTACATCAGCACCTCGCCCT
	Adar3_1	GCAT	AGGTGCTTGCTGAGGAGACCAGTAGCCGTGACTATCGACTTGCGTCTATTTAGTGGAGCCGCATCTATCTTCTTTGGGACGGGCAATTATAGAGA
	Adar3_2	GCAT	AGTCCAAGAGGAGGAGGAGGAGTAGCCGTGACTATCGACTTGCGTCTATTTAGTGGAGCCGCATCTATCTTCTTTAAGCAGTCAACTCAAATGCA
	Adar3_3	GCAT	ACCCTGGACCTCATGGGCCAAGTAGCCGTGACTATCGACTTGCGTCTATTTAGTGGAGCCGCATCTATCTTCTTTGAGGACGGCTACTCTACCAC
	Adar3_4	GCAT	TGGCAGGAATCGTCATGACCAGTAGCCGTGACTATCGACTTGCGTCTATTTAGTGGAGCCGCATCTATCTTCTTTGTATGCCCGCCACAAAACAC
	Adar3_5	GCAT	CCACCACTGGGAAGAGGAGCAGTAGCCGTGACTATCGACTTGCGTCTATTTAGTGGAGCCGCATCTATCTTCTTTCGACCTGGAGATCATTAATG
Marker transcripts	Gfap_1	AGAA	AGGGGCCTCGGTCCTAGTCGAGTAGCCGTGACTATCGACTTGCGTCTATTTAGTGGAGCCAGAACTATCTTCTTTATGCCTCCGAGACGGTGGTC
	Gfap_2	AGAA	CCTGCCAGGGTGGACTTCTCAGTAGCCGTGACTATCGACTTGCGTCTATTTAGTGGAGCCAGAACTATCTTCTTTCTCGAATGACTCCTCCACTC
	Gfap_3	AGAA	TACATCGAGAAGGTCCGCTTAGTAGCCGTGACTATCGACTTGCGTCTATTTAGTGGAGCCAGAACTATCTTCTTTTCAATGACCGCTTTGCTAGC
	Gfap_4	AGAA	CTGCGGCTGCGGCTGGACCAAGTAGCCGTGACTATCGACTTGCGTCTATTTAGTGGAGCCAGAACTATCTTCTTTACCAGGCGGAGCTTCGGGAG
	Gfap_5	AGAA	CTGGAGGCAGAGAACAACCTAGTAGCCGTGACTATCGACTTGCGTCTATTTAGTGGAGCCAGAACTATCTTCTTTAAGATGAAACCAACCTGAGG
	Nrn1_1354	CGAG	TTTTCCTTCCTCTCTTGTTTCGTGCTTGTGGTAGCAAATATGCGTCTATTTAGTGGAGCCCGAGCTATCTTCTTTGTTCAGGTCCACTGCCTTTA	TTTC
	Nrn1_1161	CGAG	CCACTGCACATTTCTCCTCCCGTGCTTGTGGTAGCAAATATGCGTCTATTTAGTGGAGCCCGAGCTATCTTCTTTGTACCTTGTTTTGATCATTT	TTTC
	Nrn1_882	CGAG	CTTCACAGAAAAATAAGAAACGTGCTTGTGGTAGCAAATATGCGTCTATTTAGTGGAGCCCGAGCTATCTTCTTTGACCTCACCTTTTAGTCCGT	TTTC
	Nrn1_434	CGAG	TATGTGGGATAAACTGAGAACGTGCTTGTGGTAGCAAATATGCGTCTATTTAGTGGAGCCCGAGCTATCTTCTTTTGCCAGGAAGGGGCGAAAGA	TTTC
	Nrn1_165	CGAG	AGGATGGGACTTAAGTTGAACGTGCTTGTGGTAGCAAATATGCGTCTATTTAGTGGAGCCCGAGCTATCTTCTTTCAAATGGTTTGACTAAACGT	TTTC
	Nrn1_373	CGAG	GGGAGGATTTCCACAGCTGCCGTGCTTGTGGTAGCAAATATGCGTCTATTTAGTGGAGCCGAGGCTATCTTCTTTCAAGACCGTGTGCACATACT	TTTC
	Nrn1_738	CGAG	GGGAAATCCTGTTTCTCTCTCGTGCTTGTGGTAGCAAATATGCGTCTATTTAGTGGAGCCGAGGCTATCTTCTTTAAACACTCATATGGGATTGT	TTTC
	Nrn1_224	CGAG	TTACCTGGTGCAGGCCGTGACGTGCTTGTGGTAGCAAATATGCGTCTATTTAGTGGAGCCCGAGCTATCTTCTTTATCCTCGCGGTGCAAATAGC	TTTC
	Nrn1_493	CGAG	AACTCTGCGGCAGCAGCAACCGTGCTTGTGGTAGCAAATATGCGTCTATTTAGTGGAGCCCGAGCTATCTTCTTTCATCCAAGGCAGCTTATTCG	TTTC
	Nrn1_738	CGAG	GGGAAATCCTGTTTCTCTCTCGTGCTTGTGGTAGCAAATATGCGTCTATTTAGTGGAGCCCGAGCTATCTTCTTTAAACACTCATATGGGATTGT	TTTC
	Nrn1_1102	CGAG	TCAGCCGGTGAATAATCATGCGTGCTTGTGGTAGCAAATATGCGTCTATTTAGTGGAGCCCGAGCTATCTTCTTTGAGTGGTGTCCACGTGGGAA	TTTC
	Nrn1_1295	CGAG	ATGAGGGGCCGGTTTCACCTCGTGCTTGTGGTAGCAAATATGCGTCTATTTAGTGGAGCCCGAGCTATCTTCTTTTAAGAGATGCTGCTATGGTC	TTTC
	Pcp4_120	ATCC	GCTGTTCTGTGGGACCTAGCCTGATTCCTTTGACTCACATTGCGTCTATTTAGTGGAGCCATCCCTATCTTCTTTCCCTGAGCATTGCCTTCTGA	GGCC
	Pcp4_181	ATCC	GCGACCAACGGAAAAGACAACTGATTCCTTTGACTCACATTGCGTCTATTTAGTGGAGCCATCCCTATCTTCTTTGTGAGAGACAAAGTGCCGGA	GGCC
	Pcp4_305	ATCC	TCAGAAAATTCCAGAAGAAACTGATTCCTTTGACTCACATTGCGTCTATTTAGTGGAGCCATCCCTATCTTCTTTTGTGGCCATTCAGTCTCAGT	GGCC
	Pcp4_386	ATCC	CAACCACCATCCATCAAGAACTGATTCCTTTGACTCACATTGCGTCTATTTAGTGGAGCCATCCCTATCTTCTTTCCACCTGAAGACACCAAGTT	GGCC
	Pcp4_472	ATCC	ATGCATGAAGAGAAACCCATCTGATTCCTTTGACTCACATTGCGTCTATTTAGTGGAGCCATCCCTATCTTCTTTCACCCTGCTACAAACCTGAA	GGCC
	Plp1_v1_2936	ATAA	AAGATCAAGGAAGGTGAAATCTGATTCCTTTGACTCACATTGCGTCTATTTAGTGGAGCCATAACTATCTTCTTTGGACATGTAAGAAACCAATC	GTCA
	Plp1_v1_2169	ATAA	ACAAAAATATTTGAAATTGTCTGATTCCTTTGACTCACATTGCGTCTATTTAGTGGAGCCATAACTATCTTCTTTGAAACTGGGCAGAAAGCATC	GTCA
	Plp1_v1_1408	ATAA	CTTTGATGCACAAAACCAAGCTGATTCCTTTGACTCACATTGCGTCTATTTAGTGGAGCCATAACTATCTTCTTTGTAGGAGTCAAATACATTCT	GTCA
	Plp1_v1_691	ATAA	GACCACCTGTCAGTCTATTGCTGATTCCTTTGACTCACATTGCGTCTATTTAGTGGAGCCATAACTATCTTCTTTTACATTTACTTCAATACCTG	GTCA
	Plp1_v1_314	ATAA	CAGGACTATGAGTATCTCATCTGATTCCTTTGACTCACATTGCGTCTATTTAGTGGAGCCATAACTATCTTCTTTCCTATTTCTCCAAAAACTAC	GTCA
	Enpp2_v1_2863	ACAG	TGGTGTATATTTTTATATGGCTGATTCCTTTGACTCACATTGCGTCTATTTAGTGGAGCCACAGCTATCTTCTTTGGCAGTGTAGTCTTAGCAAC	GTTG
	Enpp2_v1_2277	ACAG	CCTTTTTCCTCCCTATCTGACTGATTCCTTTGACTCACATTGCGTCTATTTAGTGGAGCCACAGCTATCTTCTTTAAACAGATGTCCTATGGATT	GTTG
	Enpp2_v1_1506	ACAG	GATTCCCAATAATCTTAAATCTGATTCCTTTGACTCACATTGCGTCTATTTAGTGGAGCCACAGCTATCTTCTTTCTAGGAAGAATTCGACCCAA	GTTG
	Enpp2_v1_847	ACAG	GTTGGCAATTCAATGTATGACTGATTCCTTTGACTCACATTGCGTCTATTTAGTGGAGCCACAGCTATCTTCTTTATCCAGAATCCCATGGAATC	GTTG
	Enpp2_v1_211	ACAG	TTCACTTTTGCCATCGGCGTCTGATTCCTTTGACTCACATTGCGTCTATTTAGTGGAGCCACAGCTATCTTCTTTCATACCAGGTAATATCCTTG	GTTG
	Enpp2_344	ACAG	GTAGATGCTTTGAGCTTCAACTGATTCCTTTGACTCACATTGCGTCTATTTAGTGGAGCCACAGCTATCTTCTTTCACATCTGGATCCTGCAAAG	GTTG
	Enpp2_462	ACAG	CTGGGAGTGCACCAAAGACACTGATTCCTTTGACTCACATTGCGTCTATTTAGTGGAGCCACAGCTATCTTCTTTTGTTTGAAAACAGCTCGAGG	GTTG
	Enpp2_640	ACAG	GGGTTTGTCCGCCCTCCGTTCTGATTCCTTTGACTCACATTGCGTCTATTTAGTGGAGCCACAGCTATCTTCTTTGAGTCCCCGAATGCCCTGCA	GTTG
	Enpp2_978	ACAG	GACATTCTTTTGGTCTGTGACTGATTCCTTTGACTCACATTGCGTCTATTTAGTGGAGCCACAGCTATCTTCTTTAAGCAAGGGGTGAGAGCCGG	GTTG
	Enpp2_1685	ACAG	CTCCATTTATTGGTGGAACGCTGATTCCTTTGACTCACATTGCGTCTATTTAGTGGAGCCACAGCTATCTTCTTTACAATCGGAGAATCGAGGAT	GTTG
	Enpp2_1803	ACAG	GCATGCAGACTGTTTTTGTACTGATTCCTTTGACTCACATTGCGTCTATTTAGTGGAGCCACAGCTATCTTCTTTCTTTGATAACAAGGTCAATA	GTTG
	Enpp2_1992	ACAG	AGGAAGTCAGCAGACCCAATCTGATTCCTTTGACTCACATTGCGTCTATTTAGTGGAGCCACAGCTATCTTCTTTCTTTAGGCCAACCCTACCAG	GTTG
	Enpp2_2526	ACAG	AAGGAATGGGGTCAACGTAACTGATTCCTTTGACTCACATTGCGTCTATTTAGTGGAGCCACAGCTATCTTCTTTGTGAAGAAATATGCGTCAGA	GTTG
	Enpp2_2711	ACAG	TCTCTGTGTCTTCTTTCATCCTGATTCCTTTGACTCACATTGCGTCTATTTAGTGGAGCCACAGCTATCTTCTTTAGACAAGTGTGATGGTCCTC	GTTG
	Enpp2_3159	ACAG	AGAGTTTATAGTGAACACTGCTGATTCCTTTGACTCACATTGCGTCTATTTAGTGGAGCCACAGCTATCTTCTTTGACAGAGTTGTGTTCTGAGC	GTTG
	Sst_290	CTGA	CGAGGATTTGCCCCAGGCCTCGTGCTTGTGGTAGCAAATATGCGTCTATTTAGTGGAGCCCTGACTATCTTCTTTGAGAATGATGCCCTGGAGCC
	Sst_372	CTGA	CCCCGGGAACGCAAAGCTGGCGTGCTTGTGGTAGCAAATATGCGTCTATTTAGTGGAGCCCTGACTATCTTCTTTACTCGAACCCAGCAATGGCA
	Sst_520	CTGA	TTGACCCTGCATTAGAAATTCGTGCTTGTGGTAGCAAATATGCGTCTATTTAGTGGAGCCCTGACTATCTTCTTTCCTGGCCCCCGATGCTCAAC
	Pvalb_220	GACT	CAGATGCCAGAGACTTGTCTTCTACGAGTTTGCAGTCACGTGCGTCTATTTAGTGGAGCCGACTCTATCTTCTTTCATTCTGAAGGGCTTCTCCT
	Pvalb_280	GACT	ATGGGGACGGCAAGATTGGGTCTACGAGTTTGCAGTCACGTGCGTCTATTTAGTGGAGCCGACTCTATCTTCTTTTCTGGCCGCTGGAGACAAGG
	Pvalb_420	GACT	CAGTTTGTTTGTGTTATTTTTCTACGAGTTTGCAGTCACGTGCGTCTATTTAGTGGAGCCGACTCTATCTTCTTTGGCCCTCCTGAGTTTCTGTT
	Pvalb_540	GACT	ACCCAGGCCTGGCAGGGTGTTCTACGAGTTTGCAGTCACGTGCGTCTATTTAGTGGAGCCGACTCTATCTTCTTTGGACACCACCTGTAGGGAGG
	Pvalb_734	GACT	CGTCCATCTTAAAGATACAGTCTACGAGTTTGCAGTCACGTGCGTCTATTTAGTGGAGCCGACTCTATCTTCTTTAGGAGATGGGGGTGATGGAT
	Pvalb_77	GACT	CGACCACAAAAAGTTCTTCCTCTACGAGTTTGCAGTCACGTGCGTCTATTTAGTGGAGCCGACTCTATCTTCTTTTTTGCTGCTGCAGACTCCTT
	Pvalb_360	GACT	CACCTCTCCATCCCCAACGCTCTACGAGTTTGCAGTCACGTGCGTCTATTTAGTGGAGCCGACTCTATCTTCTTTCGCTGACTGCTTGGGTCCCC
	Pvalb_480	GACT	TTCTGGAAATGCTGGAGAAATCTACGAGTTTGCAGTCACGTGCGTCTATTTAGTGGAGCCGACTCTATCTTCTTTGCCCTCGGATGACGCCATTC
	Pvalb_606	GACT	AGTAGAAAAAGTGAGATAAGTCTACGAGTTTGCAGTCACGTGCGTCTATTTAGTGGAGCCGACTCTATCTTCTTTTTTTAGGGCAGTGGGGGTAT
	Pvalb_794	GACT	AGTCCTTCAGGACTAGCTAGTCTACGAGTTTGCAGTCACGTGCGTCTATTTAGTGGAGCCGACTCTATCTTCTTTGAAGGGAAGGGAAGGGGTTG
	Ndnf_4308	GCCT	TTCATTCACATTTTAGAAATTCTACGATTTTACCAGTGGCTGCGTCTATTTAGTGGAGCCGCCTCTATCTTCTTTAGGGACAAGGAAGGGACTCA	TGTG
	Ndnf_3521	GCCT	TGCCGTTTGCAAAATCCTGATCTACGATTTTACCAGTGGCTGCGTCTATTTAGTGGAGCCGCCTCTATCTTCTTTTACCTTCTGACATGAGAAGT	TGTG
	Ndnf_2672	GCCT	AAGCAGTAATATTGTTGTAATCTACGATTTTACCAGTGGCTGCGTCTATTTAGTGGAGCCGCCTCTATCTTCTTTCTAAGATCGTATCACCCTCT	TGTG
	Ndnf_1853	GCCT	ACCTGCTCTTCAGTTACGGTTCTACGATTTTACCAGTGGCTGCGTCTATTTAGTGGAGCCGCCTCTATCTTCTTTAAGCTTTTGACAAGCTACGT	TGTG
	Ndnf_923	GCCT	CTTTCAACAGAGAAAGACACTCTACGATTTTACCAGTGGCTGCGTCTATTTAGTGGAGCCGCCTCTATCTTCTTTGTTTGTATCAGTTGGAGCTT	TGTG
	Ndnf_1272	GCCT	GCCTCCTGGCAAAGCCTTCTTCTACGATTTTACCAGTGGCTGCGTCTATTTAGTGGAGCCGCCTCTATCTTCTTTTAATTTGGGTAAAGATCGAA	TGTG
	Ndnf_2297	GCCT	ACATTGATGCTTGCCTAATGTCTACGATTTTACCAGTGGCTGCGTCTATTTAGTGGAGCCGCCTCTATCTTCTTTGAAAGGGTAACAACATGTGT	TGTG
	Ndnf_3115	GCCT	TGAAGCAGGTGAGAACCTTGTCTACGATTTTACCAGTGGCTGCGTCTATTTAGTGGAGCCGCCTCTATCTTCTTTCAAATCTTTTAACGGCTTGC	TGTG
	Ndnf_3932	GCCT	ATGTGAGAAAAGCAGCTTCCTCTACGATTTTACCAGTGGCTGCGTCTATTTAGTGGAGCCGCCTCTATCTTCTTTGAAATTATATTCAGCTATAG	TGTG
	Ndnf_663	GCCT	ATTTCTTCATGGTTGAGGAATCTACGATTTTACCAGTGGCTGCGTCTATTTAGTGGAGCCGCCTCTATCTTCTTTTAGAGATACACCTAGAAGGT	TGTG
	Vip_1372	GCTA	TTCTCCCATAGTCACTCACACTGATTCCTTTGACTCACATTGCGTCTATTTAGTGGAGCCGCTACTATCTTCTTTTGATTTCCAGTAGTAAATAC
	Vip_1192	GCTA	GGTACTCCATCTCTCACGGACTGATTCCTTTGACTCACATTGCGTCTATTTAGTGGAGCCGCTACTATCTTCTTTATTGTATTTCTCCAGTGATA
	Vip_872	GCTA	AGCTCATGAAATGCTTATAACTGATTCCTTTGACTCACATTGCGTCTATTTAGTGGAGCCGCTACTATCTTCTTTGCATTCTAACATTCATCTGT
	Vip_554	GCTA	CCTCAGAAAGCAAATGGCTGCTGATTCCTTTGACTCACATTGCGTCTATTTAGTGGAGCCGCTACTATCTTCTTTTTCACAGATAACTACACCCG
	Vip_254	GCTA	GCTGGATGACAGGATGCCGTCTGATTCCTTTGACTCACATTGCGTCTATTTAGTGGAGCCGCTACTATCTTCTTTCCACCTTCTGTAGTGAGTAG
	Vip_1050	GCTA	GATAATCAGTGTGAACAAGTCTGATTCCTTTGACTCACATTGCGTCTATTTAGTGGAGCCGCTACTATCTTCTTTCTATTCAACAGAGCAGAACA
	Vip_1310	GCTA	CGTGTGCTATGGATGTGTAACTGATTCCTTTGACTCACATTGCGTCTATTTAGTGGAGCCGCTACTATCTTCTTTTCTGGGGCTTCCCCTTTCTG
	Vip_1431	GCTA	ATTTGTAGACACAACTATTTCTGATTCCTTTGACTCACATTGCGTCTATTTAGTGGAGCCGCTACTATCTTCTTTGCTTCCTTTGCTGAAAGTAC
	Vip_193	GCTA	GTGTGCTGTTCTCTCAGTCGCTGATTCCTTTGACTCACATTGCGTCTATTTAGTGGAGCCGCTACTATCTTCTTTGGCATTCCTGATACTCTTCA
	Vip_379	GCTA	ATGCCAGGCATGCTGATGGACTGATTCCTTTGACTCACATTGCGTCTATTTAGTGGAGCCGCTACTATCTTCTTTCTATTATGATGTGTCAAGAA
	Vip_708	GCTA	AAACAACCACGTGATTACATCTGATTCCTTTGACTCACATTGCGTCTATTTAGTGGAGCCGCTACTATCTTCTTTATCAGAGAATTCTCGAAGGA
	Cck_v1_637	ACTC	GCTATGCTATTAAAGAGATTCTGATTCCTTTGACTCACATTGCGTCTATTTAGTGGAGCCACTCCTATCTTCTTTTGACTCCCAGACCTAATGTT	CTTT
	Cck_v1_578	ACTC	CAGCCTAGCTGTGTGGTCGGCTGATTCCTTTGACTCACATTGCGTCTATTTAGTGGAGCCACTCCTATCTTCTTTTGTGCAATGCAGCCACATCT	CTTT
	Cck_v1_445	ACTC	CCTGCTTGGAGGAGGTGGAACTGATTCCTTTGACTCACATTGCGTCTATTTAGTGGAGCCACTCCTATCTTCTTTTAGTGGGCCAGCGTCTTGGC	CTTT
	Cck_v1_382	ACTC	GGATTTTGGCCGGCGCAGTGCTGATTCCTTTGACTCACATTGCGTCTATTTAGTGGAGCCACTCCTATCTTCTTTCGGGACTACATGGGCTGGAT	CTTT
	Cck_v1_29	ACTC	AGCCTTCTCCGCTGGAACTCCTGATTCCTTTGACTCACATTGCGTCTATTTAGTGGAGCCACTCCTATCTTCTTTCCTCAACTTAGCTGGACTGC	CTTT
	Cck_112	ACTC	GGCAGTCCTAGCTGCTGGCGCTGATTCCTTTGACTCACATTGCGTCTATTTAGTGGAGCCACTCCTATCTTCTTTGTATGTCTGTGCGTGGTGAT	CTTT
	Cck_513	ACTC	TTGAGTATCTATTTATTAAGCTGATTCCTTTGACTCACATTGCGTCTATTTAGTGGAGCCACTCCTATCTTCTTTCGCCTCTAATGTCTGACGTT	CTTT
