# Supplementary material for: Spatiotemporal mapping of RNA editing in the developing mouse brain using in situ sequencing reveals regional and cell-type-specific regulation
Source: BMC Biol. 2020 Jan 14;18:6. doi: 10.1186/s12915-019-0736-3 (PMC6961268; doi:10.1186/s12915-019-0736-3)
Supplement: Supplementary file 5 — Table S3. Whole brain editing levels. The editing levels for the editing sites included in the analysis are shown as mean editing level for the included biological replicates for each developmental stage together with the standard deviation (SD). [file 12915_2019_736_MOESM5_ESM.xlsx]

## Sheet: Sheet1
EDITING LEVELS
Editing site	E15		P0		P7		Adult
	Mean	SD	Mean	SD	Mean	SD	Mean	SD
Cog3 I/V	0.182923	0.0057	0.194081	0.0063	0.243166	0.01	0.216489	0.0096
Blcap Q/R	0.210026	0.0491	0.31979	0.0576	0.275096	0.0677	0.206288	0.0486
Blcap Y/C	0.26906	0.0183	0.342311	0.0305	0.28728	0.0387	0.260423	0.0259
Son T/A	0.0256255	0.0042	0.0328627	0.0045	0.0720898	0.0055	0.148363	0.0371
Caps1 E/G	0.0739223	0.0074	0.117066	0.0298	0.21989	0.043	0.169425	0.0981
Unc80 S/G	0.0306096	0.0008	0.0381024	0.0026	0.109362	0.0104	0.258317	0.0423
Kcna1 I/V	0.0588996	0.0208	0.0646334	0.0214	0.0994941	0.0137	0.27697	0.0902
Cacna1d I/M	0.0698488	0.0112	0.109644	0.0217	0.296007	0.0304	0.322569	0.0337
Tmem63b Q/R	0.152686	0.0467	0.271271	0.0599	0.563702	0.0824	0.538112	0.0709
Cyfip2 K/E	0.0706516	0.0195	0.132562	0.0188	0.319371	0.0063	0.714136	0.0248
GluK2 I/V	0.138781	0.0165	0.255545	0.0332	0.527579	0.0356	0.705751	0.0842
Gabra3 I/M	0.0970293	0.0171	0.194821	0.0458	0.464048	0.0508	0.789623	0.0294
GluK2 Y/C	0.252916	0.0725	0.430752	0.0489	0.741828	0.0674	0.769756	0.084
