# Supplementary material for: Spatiotemporal mapping of RNA editing in the developing mouse brain using in situ sequencing reveals regional and cell-type-specific regulation
Source: BMC Biol. 2020 Jan 14;18:6. doi: 10.1186/s12915-019-0736-3 (PMC6961268; doi:10.1186/s12915-019-0736-3)
Supplement: Supplementary file 6 — Table S4. Included brain tissue material. The brain sections processed in the study are listed together with the total number of cells segmented in each brain tissue and the average reads/cell for all detected targets. The ratio of expected reads indicates the quality filtering threshold set to obtain 95% or 96% expected reads out of total reads. The last column shows if the brain section was detected using the first or the second target panel of padlock probes. [file 12915_2019_736_MOESM6_ESM.xlsx]

## Sheet: Sheet1
Sample name	Cell number	Read per cell	Ratio of expected reads*	Target panel
E15_1_v1	85007	2.57	0.96	1
E15_2_v1	71243	3.91	0.96	1
E15_2_v2	76808	2.87	0.95	2
E15_3_v1	75869	2.22	0.96	1
E15_3_v2	105082	2.13	0.95	2
P0_1_v1	77614	3.76	0.96	1
P0_2_v1	68996	4.24	0.96	1
P0_2_v2	112213	2.97	0.95	2
P0_3_v1	95046	2.33	0.96	1
P0_3_v2	112447	2.86	0.95	2
P7_1_v1	110343	4.3	0.96	1
P7_2_v1	113583	3.41	0.96	1
P7_2_v2	94336	6.05	0.95	2
P7_3_v1	101119	4.97	0.96	1
P7_3_v2	119525	6.17	0.95	2
Adult_1_v1	92663	3.89	0.96	1
Adult_2_v1	112157	4.4	0.96	1
Adult_2_v2	109075	3.14	0.95	2
Adult_3_v1	76914	5.62	0.96	1
Adult_3_v2	82869	5.74	0.95	2
The first number indicates different individuals for the developmental stages of the mouse brain
v1 and v2 indicate the target panel used for the replicate
*Quality filtering threshold is set to obtain 95% or 96% expected reads out of total reads.
