# Supplementary material for: Spatiotemporal mapping of RNA editing in the developing mouse brain using in situ sequencing reveals regional and cell-type-specific regulation
Source: BMC Biol. 2020 Jan 14;18:6. doi: 10.1186/s12915-019-0736-3 (PMC6961268; doi:10.1186/s12915-019-0736-3)
Supplement: Supplementary file 7 — Table S5. Raw read counts E15. The raw read counts for the individual targets for each brain section and the selected regions after processing of the ISS image data. [file 12915_2019_736_MOESM7_ESM.xlsx]

## Sheet: RawReads_E15
Target	Thalamus					Hypothalamus					Whole brain
	E15_1_v1	E15_2_v1	E15_3_v1	E15_2_v2	E15_3_v2	E15_1_v1	E15_2_v1	E15_3_v1	E15_2_v2	E15_3_v2	E15_1_v1	E15_2_v1	E15_3_v1	E15_2_v2	E15_3_v2
Adar2 inactive	18	1	26	20	64	23	3	4	8	10	118	77	72	69	196
Adar2 active	129	141	118	191	283	218	89	58	73	125	1063	946	633	934	1294
Blcap Q/R ed	217	363	156	344	294	367	296	135	234	212	1427	2113	1121	1526	1574
Blcap Q/R uned	831	925	431	1387	1101	1857	821	365	966	721	7492	5977	3133	7248	6645
Blcap Y/C ed	338	474	201	579	394	599	357	158	308	280	2597	2802	1529	2591	2311
Blcap Y/C uned	1023	1108	497	1372	1107	2146	1027	404	949	751	8289	7273	3825	6801	6339
Cacna1d I/M ed	51	52	66	23	21	86	15	27	2	10	441	282	288	89	123
Cacna1d I/M uned	944	962	731	259	261	987	445	523	107	147	5609	4907	4143	1144	1327
Caps1 E/G ed	72	67	41	75	82	57	37	14	23	31	421	372	208	213	310
Caps1 E/G uned	735	919	482	594	703	1235	617	328	251	450	4918	5049	3042	2382	3766
Cog3 I/V ed	NaN	NaN	NaN	69	46	NaN	NaN	NaN	14	13	NaN	NaN	NaN	451	361
Cog3 I/V uned	NaN	NaN	NaN	393	247	NaN	NaN	NaN	175	140	NaN	NaN	NaN	2070	1570
Cyfip2 K/E ed	NaN	NaN	NaN	243	285	NaN	NaN	NaN	84	86	NaN	NaN	NaN	986	1199
Cyfip2 K/E uned	NaN	NaN	NaN	4012	2424	NaN	NaN	NaN	1515	1151	NaN	NaN	NaN	16351	13002
Flna Q/R ed	14	25	9	NaN	NaN	30	25	5	NaN	NaN	184	223	84	NaN	NaN
Flna Q/R uned	401	434	168	NaN	NaN	683	337	104	NaN	NaN	5483	4872	1954	NaN	NaN
Flnb Q/R ed	6	8	11	NaN	NaN	11	6	6	NaN	NaN	59	80	47	NaN	NaN
Flnb Q/R uned	127	162	98	NaN	NaN	189	102	52	NaN	NaN	1547	1438	854	NaN	NaN
Gabra3 I/M ed	24	31	20	48	47	59	18	21	22	27	258	148	141	174	243
Gabra3 I/M uned	481	594	258	677	378	634	214	157	221	234	2032	1869	1272	1835	1913
Gria2 Q/R ed	2254	2902	1474	819	706	3040	1906	990	409	388	23846	23620	13062	5761	5257
Gria2 Q/R uned	384	415	221	297	132	606	600	179	179	133	4556	5020	2480	2157	1698
Grik2 I/V ed	49	94	95	37	59	119	90	40	35	24	547	632	417	261	287
Grik2 I/V uned	426	410	349	260	268	901	466	163	217	152	3799	3442	2215	1789	1970
Grik2 Y/C ed	132	158	322	82	304	220	185	112	74	107	841	1366	1366	519	1252
Grik2 Y/C uned	539	463	405	262	387	931	619	201	234	183	4306	4648	2704	1847	2672
Grm4 Q/R ed	NaN	NaN	NaN	8	10	NaN	NaN	NaN	2	0	NaN	NaN	NaN	24	32
Grm4 Q/R uned	NaN	NaN	NaN	281	326	NaN	NaN	NaN	61	78	NaN	NaN	NaN	922	1048
Igfbp7 K/R ed	NaN	NaN	NaN	36	19	NaN	NaN	NaN	18	13	NaN	NaN	NaN	231	172
Igfbp7 K/R uned	NaN	NaN	NaN	0	0	NaN	NaN	NaN	1	0	NaN	NaN	NaN	7	4
Kcna1 I/V ed	7	3	2	1	1	16	0	0	3	0	47	15	12	17	13
Kcna1 I/V uned	14	23	23	21	40	19	6	9	2	9	498	495	222	248	192
Nova1 S/G ed	15	6	3	NaN	NaN	31	7	7	NaN	NaN	96	56	28	NaN	NaN
Nova1 S/G uned	550	730	371	NaN	NaN	1661	571	502	NaN	NaN	4067	3659	2821	NaN	NaN
Son T/A ed	NaN	NaN	NaN	28	37	NaN	NaN	NaN	11	9	NaN	NaN	NaN	156	143
Son T/A uned	NaN	NaN	NaN	1125	672	NaN	NaN	NaN	465	371	NaN	NaN	NaN	6719	4864
Speg E/G ed	NaN	NaN	NaN	6	8	NaN	NaN	NaN	3	3	NaN	NaN	NaN	31	43
Speg E/G uned	NaN	NaN	NaN	48	22	NaN	NaN	NaN	16	17	NaN	NaN	NaN	289	147
Speg S/G ed	NaN	NaN	NaN	13	13	NaN	NaN	NaN	12	9	NaN	NaN	NaN	66	51
Speg S/G uned	NaN	NaN	NaN	31	20	NaN	NaN	NaN	14	11	NaN	NaN	NaN	150	106
Tmem63b Q/R ed	141	219	184	135	137	212	134	68	28	46	1124	1297	1008	570	517
Tmem63b Q/R uned	1119	985	479	1088	549	1443	583	295	355	261	8714	5781	3629	4701	3165
Unc80 S/G ed	NaN	NaN	NaN	9	4	NaN	NaN	NaN	5	2	NaN	NaN	NaN	32	30
Unc80 S/G uned	NaN	NaN	NaN	255	217	NaN	NaN	NaN	129	115	NaN	NaN	NaN	994	969
Adar1	2431	4122	2368	1639	1872	3379	3233	1507	751	983	17040	28020	15345	7863	10021
Adar2	1154	1293	1498	677	1276	1602	870	588	300	423	8557	9152	7186	3458	4983
Adar3	NaN	NaN	NaN	502	937	NaN	NaN	NaN	3083	1110	NaN	NaN	NaN	10950	10655
Cck	25	19	107	93	582	84	20	9	50	16	1572	712	624	2232	4790
Enpp2	1235	1824	575	3012	1473	1576	429	424	559	789	12588	13175	6221	18383	13667
Gfap	9	25	13	22	29	42	15	22	5	12	502	477	315	305	403
Ndnf	354	126	347	159	246	1260	110	665	133	84	5306	4388	4742	2691	4826
Nrn1	2150	5284	2780	7045	7338	692	428	841	637	2076	13450	16931	12545	21947	26822
Pcp4	4657	4947	2400	12061	9476	7160	1621	966	4231	3295	30428	19379	12414	48326	48446
Plp1	189	288	128	829	573	666	234	122	361	769	2276	1871	1059	4924	5179
Pvalb	100	30	62	16	33	40	15	17	2	1	287	206	205	41	124
Sst	608	242	633	756	975	1889	1196	488	1381	900	12852	11842	8472	20086	18200
Vip	18	20	14	2	5	21	18	9	0	1	135	161	148	17	39
