# Supplementary material for: Spatiotemporal mapping of RNA editing in the developing mouse brain using in situ sequencing reveals regional and cell-type-specific regulation
Source: BMC Biol. 2020 Jan 14;18:6. doi: 10.1186/s12915-019-0736-3 (PMC6961268; doi:10.1186/s12915-019-0736-3)
Supplement: Supplementary file 8 — Table S6. Raw read counts P0. The raw read counts for the individual targets for each brain section and the selected regions after processing of the ISS image data. [file 12915_2019_736_MOESM8_ESM.xlsx]

## Sheet: RawReads_P0_ROI1
Target	Neocortex					Hippocampus					Thalamus					Hypothalamus					Whole brain
	P0_1_v1	P0_2_v1	P0_3_v1	P0_2_v2	P0_3_v2	P0_1_v1	P0_2_v1	P0_3_v1	P0_2_v2	P0_3_v2	P0_1_v1	P0_2_v1	P0_3_v1	P0_2_v2	P0_3_v2	P0_1_v1	P0_2_v1	P0_3_v1	P0_2_v2	P0_3_v2	P0_1_v1	P0_2_v1	P0_3_v1	P0_2_v2	P0_3_v2
Adar2 inactive	84	55	38	44	47	52	15	12	22	20	351	14	74	21	72	36	18	16	61	38	730	208	297	347	397
Adar2 active	353	376	196	450	235	137	119	122	168	163	446	146	231	133	325	123	101	97	297	170	1615	1218	1094	1935	1629
Blcap Q/R ed	593	589	248	298	249	262	268	171	136	208	669	301	387	216	542	342	374	294	651	444	3024	2773	2022	2446	2950
Blcap Q/R uned	1042	1202	395	878	657	584	554	345	434	671	1292	541	556	507	1261	725	640	435	1976	1376	5866	5122	3193	7218	8110
Blcap Y/C ed	746	867	306	450	380	343	411	231	255	312	767	347	405	264	647	388	411	280	852	638	3488	3582	2263	3541	3861
Blcap Y/C uned	1311	1375	469	813	537	738	622	312	433	596	1812	687	676	519	1245	963	788	452	2233	1447	7781	6168	3673	7351	7899
Cacna1d I/M ed	284	129	87	56	40	119	35	46	32	31	355	50	158	29	88	96	36	55	50	21	1323	483	625	315	348
Cacna1d I/M uned	2830	1447	958	640	315	1157	583	712	371	317	1476	535	1089	231	371	694	454	553	346	162	9325	5247	5464	2892	2159
Caps1 E/G ed	115	145	92	109	73	55	67	43	50	44	171	113	188	67	212	38	50	42	75	62	546	643	573	620	643
Caps1 E/G uned	1422	1184	473	714	378	959	833	573	591	538	1418	521	894	263	736	715	539	452	921	398	7046	5220	4087	4251	3546
Cog3 I/V ed	NaN	NaN	NaN	97	72	NaN	NaN	NaN	32	72	NaN	NaN	NaN	35	83	NaN	NaN	NaN	79	39	NaN	NaN	NaN	525	474
Cog3 I/V uned	NaN	NaN	NaN	442	329	NaN	NaN	NaN	178	275	NaN	NaN	NaN	118	352	NaN	NaN	NaN	328	174	NaN	NaN	NaN	2119	2026
Cyfip2 K/E ed	NaN	NaN	NaN	452	361	NaN	NaN	NaN	169	241	NaN	NaN	NaN	123	633	NaN	NaN	NaN	430	319	NaN	NaN	NaN	2212	2913
Cyfip2 K/E uned	NaN	NaN	NaN	3903	2547	NaN	NaN	NaN	1438	2070	NaN	NaN	NaN	992	3520	NaN	NaN	NaN	2557	1594	NaN	NaN	NaN	16332	17061
Flna Q/R ed	60	43	21	NaN	NaN	32	35	9	NaN	NaN	44	26	10	NaN	NaN	14	14	10	NaN	NaN	220	235	98	NaN	NaN
Flna Q/R uned	897	774	229	NaN	NaN	587	587	241	NaN	NaN	408	154	184	NaN	NaN	271	228	138	NaN	NaN	3588	3258	1379	NaN	NaN
Flnb Q/R ed	12	15	6	NaN	NaN	7	14	2	NaN	NaN	43	8	19	NaN	NaN	12	7	9	NaN	NaN	117	91	63	NaN	NaN
Flnb Q/R uned	236	186	69	NaN	NaN	181	161	89	NaN	NaN	208	69	101	NaN	NaN	131	69	59	NaN	NaN	1250	913	605	NaN	NaN
Gabra3 I/M ed	63	48	33	87	66	36	6	22	8	22	182	38	128	35	137	67	46	61	179	113	505	243	416	510	673
Gabra3 I/M uned	526	498	215	359	267	132	89	103	84	136	613	249	421	131	493	241	238	205	412	411	2226	1711	1596	1535	2552
Gria2 Q/R ed	7297	9504	3043	2076	1270	2333	3063	1961	765	937	3308	1746	2328	288	826	1560	1782	1217	916	573	22354	27290	14717	7797	6657
Gria2 Q/R uned	1017	1357	464	549	261	312	634	340	273	326	539	182	394	90	177	285	265	349	336	226	3576	4288	2957	2643	2095
Grik2 I/V ed	165	205	97	84	58	89	109	55	59	56	282	82	242	29	108	108	135	128	126	75	1042	1172	976	696	664
Grik2 I/V uned	560	767	256	315	303	427	595	302	295	444	556	206	450	79	270	217	247	243	372	230	2843	3408	2243	2283	2399
Grik2 Y/C ed	298	520	258	203	166	174	256	246	148	187	529	207	662	78	290	157	249	314	321	164	1877	2449	2767	1666	1716
Grik2 Y/C uned	615	691	326	305	261	443	735	448	294	427	424	202	433	85	266	243	389	303	342	208	2814	3650	2595	2414	2296
Grm4 Q/R ed	NaN	NaN	NaN	3	2	NaN	NaN	NaN	2	3	NaN	NaN	NaN	6	25	NaN	NaN	NaN	6	8	NaN	NaN	NaN	48	74
Grm4 Q/R uned	NaN	NaN	NaN	111	112	NaN	NaN	NaN	105	182	NaN	NaN	NaN	168	813	NaN	NaN	NaN	319	214	NaN	NaN	NaN	1572	2449
Igfbp7 K/R ed	NaN	NaN	NaN	48	31	NaN	NaN	NaN	15	45	NaN	NaN	NaN	37	51	NaN	NaN	NaN	35	22	NaN	NaN	NaN	375	322
Igfbp7 K/R uned	NaN	NaN	NaN	1	0	NaN	NaN	NaN	2	1	NaN	NaN	NaN	1	3	NaN	NaN	NaN	4	3	NaN	NaN	NaN	14	11
Kcna1 I/V ed	16	9	2	7	4	6	8	6	8	4	28	5	1	2	3	4	2	0	6	3	73	43	15	36	40
Kcna1 I/V uned	198	183	51	153	51	135	85	89	98	99	101	18	35	12	31	44	44	14	25	20	810	708	349	674	398
Nova1 S/G ed	12	13	2	NaN	NaN	10	6	4	NaN	NaN	21	3	4	NaN	NaN	15	6	6	NaN	NaN	85	47	29	NaN	NaN
Nova1 S/G uned	341	248	123	NaN	NaN	266	193	152	NaN	NaN	825	287	279	NaN	NaN	529	430	569	NaN	NaN	3074	2068	2110	NaN	NaN
Son T/A ed	NaN	NaN	NaN	36	32	NaN	NaN	NaN	16	24	NaN	NaN	NaN	11	34	NaN	NaN	NaN	27	18	NaN	NaN	NaN	169	218
Son T/A uned	NaN	NaN	NaN	1149	801	NaN	NaN	NaN	521	790	NaN	NaN	NaN	315	872	NaN	NaN	NaN	782	567	NaN	NaN	NaN	5525	5830
Speg E/G ed	NaN	NaN	NaN	14	1	NaN	NaN	NaN	5	3	NaN	NaN	NaN	5	10	NaN	NaN	NaN	5	6	NaN	NaN	NaN	64	38
Speg E/G uned	NaN	NaN	NaN	104	58	NaN	NaN	NaN	38	47	NaN	NaN	NaN	17	43	NaN	NaN	NaN	25	38	NaN	NaN	NaN	372	334
Speg S/G ed	NaN	NaN	NaN	28	26	NaN	NaN	NaN	8	8	NaN	NaN	NaN	15	24	NaN	NaN	NaN	33	19	NaN	NaN	NaN	181	178
Speg S/G uned	NaN	NaN	NaN	33	19	NaN	NaN	NaN	16	36	NaN	NaN	NaN	10	32	NaN	NaN	NaN	21	15	NaN	NaN	NaN	188	177
Tmem63b Q/R ed	691	726	301	197	167	256	200	193	82	84	974	247	476	58	352	299	164	189	210	161	3401	2301	1976	1009	1403
Tmem63b Q/R uned	2080	2166	699	940	600	864	800	451	350	552	1409	601	706	241	849	801	481	319	666	404	7980	6365	3625	4255	4265
Unc80 S/G ed	NaN	NaN	NaN	13	6	NaN	NaN	NaN	6	4	NaN	NaN	NaN	11	23	NaN	NaN	NaN	29	17	NaN	NaN	NaN	102	108
Unc80 S/G uned	NaN	NaN	NaN	309	159	NaN	NaN	NaN	168	212	NaN	NaN	NaN	227	556	NaN	NaN	NaN	657	438	NaN	NaN	NaN	2713	2594
Adar1	5487	6500	2893	2167	1378	2368	2902	2073	950	1131	5047	2276	3991	831	2171	2103	2411	2219	2056	1279	23687	24423	19607	12016	11202
Adar2	4775	3725	1863	1797	1045	1865	1137	1138	680	747	5877	1214	2833	648	1663	1462	1090	1032	1325	824	20300	12370	12098	8491	8054
Adar3	NaN	NaN	NaN	1869	892	NaN	NaN	NaN	2396	1777	NaN	NaN	NaN	117	344	NaN	NaN	NaN	5022	1642	NaN	NaN	NaN	16561	9998
Cck	2521	2110	404	4123	2090	2887	2283	1150	10919	6935	1960	62	436	54	2046	465	45	54	147	269	10931	6619	3191	22719	18194
Enpp2	2711	2159	902	2051	1454	5643	2682	1840	908	3008	2756	1236	1085	1322	3026	1236	709	777	2548	1617	19674	15907	8906	26909	21866
Gfap	2040	505	225	346	259	2745	2479	1350	1188	1989	245	243	86	657	34	1400	82	223	562	165	10026	5482	3619	7054	5122
Ndnf	3748	1346	3461	1069	4139	2915	974	1184	1859	1792	695	77	311	51	349	620	133	275	407	170	12280	5286	7294	6130	8481
Nrn1	820	980	494	1063	632	1081	923	1108	1648	1515	2819	2558	3873	3619	8123	616	194	497	2058	868	7897	8489	10721	16019	23320
Pcp4	3950	1528	996	4545	2439	3885	1411	1579	3091	4044	13198	3167	6698	7336	21324	5763	2814	2064	16418	11569	42696	20168	21307	80950	84475
Plp1	481	404	161	750	434	217	261	141	303	420	297	136	217	415	544	263	202	311	1123	1622	2125	1807	1700	6361	6788
Pvalb	206	32	40	6	6	131	17	39	2	13	1167	20	1277	3	200	38	2	160	10	39	2040	154	2244	33	3140
Sst	2207	872	770	1881	983	1088	425	768	1014	1125	2092	274	851	290	192	1713	1678	1055	7463	2082	18222	8374	10941	31583	21267
Vip	415	265	65	119	63	176	45	34	20	52	61	7	17	4	2	39	11	3	4	9	1080	452	221	202	217
