# Supplementary material for: Spatiotemporal mapping of RNA editing in the developing mouse brain using in situ sequencing reveals regional and cell-type-specific regulation
Source: BMC Biol. 2020 Jan 14;18:6. doi: 10.1186/s12915-019-0736-3 (PMC6961268; doi:10.1186/s12915-019-0736-3)
Supplement: Supplementary file 9 — Table S7. Raw read counts P7. The raw read counts for the individual targets for each brain section and the selected regions after processing of the ISS image data. [file 12915_2019_736_MOESM9_ESM.xlsx]

## Sheet: RawReads_P7
Target	Neocortex					Hippocampus					Thalamus					Hypothalamus*					Whole brain
	P7_1_v1	P7_2_v1	P7_3_v1	P7_2_v2	P7_3_v2	P7_1_v1	P7_2_v1	P7_3_v1	P7_2_v2	P7_3_v2	P7_1_v1	P7_2_v1	P7_3_v1	P7_2_v2	P7_3_v2	P7_1_v1	P7_2_v1	P7_3_v1	P7_2_v2	P7_3_v2	P7_1_v1	P7_2_v1	P7_3_v1	P7_2_v2	P7_3_v2
Adar2 inactive	613	384	954	269	711	114	134	196	160	159	612	91	383	273	438	120	NaN	91	NaN	148	2042	1556	2219	1644	2317
Adar2 active	782	529	1183	553	1158	237	274	330	479	413	498	66	369	242	635	143	NaN	148	NaN	260	2311	2048	2790	2907	3925
Blcap Q/R ed	609	613	961	420	676	204	382	288	514	277	326	88	340	144	458	339	NaN	238	NaN	501	2352	2773	2689	3096	3374
Blcap Q/R uned	1944	930	2188	1125	2564	717	683	786	1464	1097	1139	145	733	450	1564	1376	NaN	523	NaN	1847	8497	4587	6107	8818	12221
Blcap Y/C ed	884	674	1239	538	938	299	453	349	637	402	481	107	389	163	512	551	NaN	263	NaN	618	3605	3064	3163	3511	4293
Blcap Y/C uned	2381	1169	2951	1115	2513	956	758	984	1534	1173	1460	199	978	430	1556	1513	NaN	753	NaN	1957	10107	5633	8152	8694	12610
Cacna1d I/M ed	1021	632	1257	179	461	249	267	347	121	150	429	94	370	82	158	199	NaN	130	NaN	40	2674	2205	2856	769	1263
Cacna1d I/M uned	2506	1502	2919	340	760	1139	1222	1217	421	406	648	152	765	49	189	665	NaN	444	NaN	185	7187	5927	7331	1616	2508
Caps1 E/G ed	384	385	1076	244	527	96	193	232	197	157	218	51	384	92	502	59	NaN	79	NaN	92	1097	1512	2383	1265	1868
Caps1 E/G uned	1852	1195	3070	644	1413	891	1006	1240	946	778	754	247	809	155	514	665	NaN	561	NaN	485	5888	5791	7653	4389	4945
Cog3 I/V ed	NaN	NaN	NaN	104	218	NaN	NaN	NaN	168	110	NaN	NaN	NaN	23	125	NaN	NaN	NaN	NaN	80	NaN	NaN	NaN	772	874
Cog3 I/V uned	NaN	NaN	NaN	460	941	NaN	NaN	NaN	460	329	NaN	NaN	NaN	104	313	NaN	NaN	NaN	NaN	217	NaN	NaN	NaN	2313	2828
Cyfip2 K/E ed	NaN	NaN	NaN	1494	3539	NaN	NaN	NaN	1346	1135	NaN	NaN	NaN	431	1584	NaN	NaN	NaN	NaN	900	NaN	NaN	NaN	8337	11329
Cyfip2 K/E uned	NaN	NaN	NaN	3919	8344	NaN	NaN	NaN	3988	3510	NaN	NaN	NaN	576	2598	NaN	NaN	NaN	NaN	1788	NaN	NaN	NaN	17408	24646
Flna Q/R ed	90	64	116	NaN	NaN	49	43	44	NaN	NaN	38	2	29	NaN	NaN	24	NaN	16	NaN	NaN	299	267	300	NaN	NaN
Flna Q/R uned	424	282	710	NaN	NaN	365	250	425	NaN	NaN	100	8	82	NaN	NaN	108	NaN	92	NaN	NaN	1690	1277	1775	NaN	NaN
Flnb Q/R ed	36	16	70	NaN	NaN	16	15	17	NaN	NaN	144	3	48	NaN	NaN	21	NaN	10	NaN	NaN	292	113	203	NaN	NaN
Flnb Q/R uned	226	154	316	NaN	NaN	131	127	145	NaN	NaN	76	18	76	NaN	NaN	80	NaN	44	NaN	NaN	848	722	804	NaN	NaN
Gabra3 I/M ed	319	224	450	256	409	48	76	72	143	65	222	46	255	55	227	195	NaN	95	NaN	192	1194	969	1237	1471	1576
Gabra3 I/M uned	472	477	704	324	630	107	242	129	301	148	131	24	177	22	213	109	NaN	79	NaN	164	1172	1533	1488	1383	1858
Gria2 Q/R ed	6939	5401	12193	1444	2646	3476	4275	4777	2028	1619	1990	597	2472	301	810	2087	NaN	1512	NaN	725	22213	21274	28933	7892	9525
Gria2 Q/R uned	1506	1080	3039	488	1029	603	796	1065	908	879	396	139	528	92	257	420	NaN	353	NaN	355	4650	4683	7079	3231	4136
Grik2 I/V ed	451	337	655	180	307	185	253	276	252	152	361	55	427	89	277	241	NaN	155	NaN	151	2267	1745	2364	1385	1737
Grik2 I/V uned	464	309	592	188	260	331	336	336	362	222	204	43	242	38	124	304	NaN	114	NaN	141	2213	1609	1867	1476	1317
Grik2 Y/C ed	795	884	1552	295	633	475	790	819	498	427	556	106	917	126	478	262	NaN	397	NaN	310	3409	4254	5603	2349	3586
Grik2 Y/C uned	377	235	318	87	170	296	330	273	203	189	220	34	154	19	95	299	NaN	120	NaN	144	1973	1383	1278	850	1056
Grm4 Q/R ed	NaN	NaN	NaN	6	47	NaN	NaN	NaN	17	13	NaN	NaN	NaN	34	124	NaN	NaN	NaN	NaN	11	NaN	NaN	NaN	191	284
Grm4 Q/R uned	NaN	NaN	NaN	300	839	NaN	NaN	NaN	352	210	NaN	NaN	NaN	362	1553	NaN	NaN	NaN	NaN	391	NaN	NaN	NaN	3437	4568
Igfbp7 K/R ed	NaN	NaN	NaN	52	134	NaN	NaN	NaN	130	130	NaN	NaN	NaN	29	131	NaN	NaN	NaN	NaN	60	NaN	NaN	NaN	546	776
Igfbp7 K/R uned	NaN	NaN	NaN	2	3	NaN	NaN	NaN	3	2	NaN	NaN	NaN	0	3	NaN	NaN	NaN	NaN	0	NaN	NaN	NaN	9	10
Kcna1 I/V ed	34	17	38	5	46	26	16	26	29	50	70	13	39	28	42	16	NaN	13	NaN	10	208	175	176	199	261
Kcna1 I/V uned	482	163	605	158	500	409	484	450	525	648	233	47	167	65	221	57	NaN	53	NaN	56	1847	1438	1981	1521	2624
Nova1 S/G ed	50	13	32	NaN	NaN	24	8	18	NaN	NaN	18	2	13	NaN	NaN	16	NaN	5	NaN	NaN	172	72	95	NaN	NaN
Nova1 S/G uned	444	358	859	NaN	NaN	262	246	452	NaN	NaN	318	232	384	NaN	NaN	600	NaN	541	NaN	NaN	2708	3736	3424	NaN	NaN
Son T/A ed	NaN	NaN	NaN	77	211	NaN	NaN	NaN	72	77	NaN	NaN	NaN	38	131	NaN	NaN	NaN	NaN	59	NaN	NaN	NaN	428	763
Son T/A uned	NaN	NaN	NaN	992	2431	NaN	NaN	NaN	1245	1295	NaN	NaN	NaN	235	1038	NaN	NaN	NaN	NaN	747	NaN	NaN	NaN	5845	9283
Speg E/G ed	NaN	NaN	NaN	14	42	NaN	NaN	NaN	15	21	NaN	NaN	NaN	11	27	NaN	NaN	NaN	NaN	15	NaN	NaN	NaN	83	176
Speg E/G uned	NaN	NaN	NaN	86	253	NaN	NaN	NaN	99	127	NaN	NaN	NaN	13	60	NaN	NaN	NaN	NaN	26	NaN	NaN	NaN	411	733
Speg S/G ed	NaN	NaN	NaN	114	252	NaN	NaN	NaN	88	109	NaN	NaN	NaN	24	56	NaN	NaN	NaN	NaN	40	NaN	NaN	NaN	482	748
Speg S/G uned	NaN	NaN	NaN	26	65	NaN	NaN	NaN	39	45	NaN	NaN	NaN	4	17	NaN	NaN	NaN	NaN	9	NaN	NaN	NaN	152	220
Tmem63b Q/R ed	2443	1352	3467	731	1414	637	595	730	519	390	1009	146	939	212	710	488	NaN	334	NaN	321	6420	4607	7251	3249	4445
Tmem63b Q/R uned	1495	702	1561	652	1160	773	539	542	830	692	480	51	334	95	487	513	NaN	215	NaN	469	4943	2780	3669	3697	4479
Unc80 S/G ed	NaN	NaN	NaN	56	146	NaN	NaN	NaN	69	73	NaN	NaN	NaN	63	197	NaN	NaN	NaN	NaN	94	NaN	NaN	NaN	597	892
Unc80 S/G uned	NaN	NaN	NaN	650	1433	NaN	NaN	NaN	1055	746	NaN	NaN	NaN	259	857	NaN	NaN	NaN	NaN	841	NaN	NaN	NaN	5255	6751
Adar1	7646	7212	15655	1844	4287	2442	4097	4708	2018	1591	3424	1036	4601	626	2124	2226	NaN	2517	NaN	1374	23566	30511	38554	11111	15439
Adar2	11092	6367	14460	3249	7774	2941	2768	3549	2532	2240	7575	1153	5189	2328	4759	2394	NaN	1617	NaN	1863	34318	25566	33963	19432	27446
Adar3	NaN	NaN	NaN	910	2382	NaN	NaN	NaN	2189	1296	NaN	NaN	NaN	272	779	NaN	NaN	NaN	NaN	1838	NaN	NaN	NaN	9525	12493
Cck	5244	2262	5038	6859	16173	8653	3181	4607	13439	22624	3368	261	1779	1961	10200	245	NaN	192	NaN	590	21441	9013	14176	36240	62926
Enpp2	7519	5599	13272	6798	12823	4271	3060	6455	4605	8142	2095	458	2019	1134	3053	2017	NaN	1091	NaN	3243	26317	21741	29937	36999	48274
Gfap	6691	2405	6787	2542	3981	11895	5987	11672	13746	13840	2347	259	1145	220	299	2927	NaN	785	NaN	3076	45760	33474	30795	52490	47624
Ndnf	2717	2320	3916	841	1774	1716	1779	1639	4193	2178	371	212	375	319	292	413	NaN	350	NaN	273	7640	9038	8179	10606	6760
Nrn1	1237	1042	1914	1360	2697	1962	2640	3093	7829	7107	3957	518	4445	6123	17505	1133	NaN	858	NaN	1795	13517	17616	17189	56267	47452
Pcp4	22699	6436	15419	13639	27204	5957	5372	5052	15696	9113	24739	2393	12685	17290	36424	9701	NaN	5238	NaN	16346	114883	48460	67471	144380	196454
Plp1	842	398	907	1532	1949	584	306	875	1336	3684	1177	146	921	2030	4007	777	NaN	431	NaN	4544	6344	3744	5589	25562	38351
Pvalb	195	39	189	7	55	263	83	233	26	147	8607	9	4338	18	2399	135	NaN	163	NaN	172	10820	361	6843	277	11616
Sst	6776	4564	7657	5497	11525	2327	3076	3852	8804	6453	3166	612	2807	2121	2503	3829	NaN	2046	NaN	3772	25643	21490	26281	38249	54274
Vip	1670	1240	2885	1042	2001	238	371	320	691	308	20	8	103	2	30	43	NaN	44	NaN	38	2471	2310	3823	3054	2831
*Bregma index different for P7_2, selected region midbrain excluded from hypothalamus analysis
