# Supplementary material for: Spatiotemporal mapping of RNA editing in the developing mouse brain using in situ sequencing reveals regional and cell-type-specific regulation
Source: BMC Biol. 2020 Jan 14;18:6. doi: 10.1186/s12915-019-0736-3 (PMC6961268; doi:10.1186/s12915-019-0736-3)
Supplement: Supplementary file 10 — Table S8. Raw read counts adult. The raw read counts for the individual targets for each brain section and the selected regions after processing of the ISS image data. [file 12915_2019_736_MOESM10_ESM.xlsx]

## Sheet: RawReads_Adult
Target	Neocortex					Hippocampus					Thalamus					Hypothalamus					Whole brain
	Adult_1_v1	Adult_2_v1	Adult_3_v1	Adult_2_v2	Adult_3_v2	Adult_1_v1	Adult_2_v1	Adult_3_v1	Adult_2_v2	Adult_3_v2	Adult_1_v1	Adult_2_v1	Adult_3_v1	Adult_2_v2	Adult_3_v2	Adult_1_v1	Adult_2_v1	Adult_3_v1	Adult_2_v2	Adult_3_v2	Adult_1_v1	Adult_2_v1	Adult_3_v1	Adult_2_v2	Adult_3_v2
Adar2 inactive	651	1010	1164	296	474	231	303	304	103	72	2450	2638	2832	763	815	238	210	285	79	111	4314	5034	5477	1587	1978
Adar2 active	230	521	327	212	405	130	236	123	86	68	347	596	343	267	301	145	213	130	122	113	1151	2141	1201	991	1292
Blcap Q/R ed	152	284	184	55	97	83	152	47	28	29	46	168	99	66	53	91	158	134	75	96	582	1267	729	381	435
Blcap Q/R uned	626	574	702	252	466	286	355	204	154	151	330	463	374	348	268	482	510	476	406	458	2430	3156	2683	1899	2109
Blcap Y/C ed	302	363	286	87	122	150	184	89	42	38	125	214	155	114	73	211	226	229	136	125	1162	1686	1160	621	623
Blcap Y/C uned	726	831	917	221	454	361	453	238	136	131	421	607	508	316	278	590	661	647	409	447	3069	4192	3534	1665	2185
Cacna1d I/M ed	357	314	248	67	74	174	177	100	19	34	155	199	133	22	32	126	114	109	11	19	1059	1154	787	171	241
Cacna1d I/M uned	840	835	585	67	164	355	431	166	41	42	141	260	156	21	21	272	339	279	38	48	2224	3063	1760	311	442
Caps1 E/G ed	23	276	121	80	126	13	103	63	30	34	20	246	149	109	137	8	125	75	61	40	90	1110	509	437	513
Caps1 E/G uned	1257	1487	1648	356	718	443	586	486	160	153	404	587	370	167	130	492	467	501	134	193	3452	4253	3922	1221	1658
Cog3 I/V ed	NaN	NaN	NaN	48	51	NaN	NaN	NaN	13	18	NaN	NaN	NaN	28	19	NaN	NaN	NaN	23	28	NaN	NaN	NaN	161	195
Cog3 I/V uned	NaN	NaN	NaN	135	271	NaN	NaN	NaN	63	68	NaN	NaN	NaN	67	65	NaN	NaN	NaN	96	80	NaN	NaN	NaN	560	735
Cyfip2 K/E ed	NaN	NaN	NaN	2380	3704	NaN	NaN	NaN	976	726	NaN	NaN	NaN	920	842	NaN	NaN	NaN	521	680	NaN	NaN	NaN	7162	8609
Cyfip2 K/E uned	NaN	NaN	NaN	797	1330	NaN	NaN	NaN	282	382	NaN	NaN	NaN	205	203	NaN	NaN	NaN	306	383	NaN	NaN	NaN	2627	3749
Flna Q/R ed	30	64	23	NaN	NaN	16	35	10	NaN	NaN	13	57	5	NaN	NaN	12	75	16	NaN	NaN	105	526	93	NaN	NaN
Flna Q/R uned	56	51	29	NaN	NaN	34	57	9	NaN	NaN	47	34	21	NaN	NaN	47	28	30	NaN	NaN	272	352	183	NaN	NaN
Flnb Q/R ed	50	103	54	NaN	NaN	20	33	15	NaN	NaN	170	182	42	NaN	NaN	16	87	14	NaN	NaN	309	603	186	NaN	NaN
Flnb Q/R uned	74	68	65	NaN	NaN	30	40	14	NaN	NaN	45	54	29	NaN	NaN	30	54	33	NaN	NaN	278	406	248	NaN	NaN
Gabra3 I/M ed	224	348	265	157	271	16	29	8	15	3	81	144	80	82	99	109	141	151	72	95	583	1098	721	611	709
Gabra3 I/M uned	31	45	48	23	58	11	26	12	8	13	15	44	21	14	47	32	69	32	25	34	143	338	166	138	234
Gria2 Q/R ed	4691	4544	4752	358	765	2513	3088	1549	314	311	664	1274	633	129	110	1278	1224	1817	179	240	11804	14825	11833	1601	2215
Gria2 Q/R uned	1946	2423	2185	284	475	688	1131	522	159	161	408	714	430	87	90	479	493	1036	113	162	4851	7530	5613	1007	1443
Grik2 I/V ed	321	218	294	30	70	166	119	84	32	37	189	204	169	41	43	180	143	192	39	46	1158	1074	1107	243	364
Grik2 I/V uned	54	147	106	17	36	53	101	46	19	15	22	80	35	18	10	54	109	54	27	29	254	718	371	125	156
Grik2 Y/C ed	112	423	229	56	114	132	368	164	48	59	92	242	106	42	51	88	298	176	47	68	574	2137	969	308	530
Grik2 Y/C uned	75	63	63	11	33	41	61	28	6	13	40	48	28	11	13	78	74	54	10	29	344	422	274	67	143
Grm4 Q/R ed	NaN	NaN	NaN	23	38	NaN	NaN	NaN	4	6	NaN	NaN	NaN	137	137	NaN	NaN	NaN	5	12	NaN	NaN	NaN	197	245
Grm4 Q/R uned	NaN	NaN	NaN	226	323	NaN	NaN	NaN	66	38	NaN	NaN	NaN	479	409	NaN	NaN	NaN	95	83	NaN	NaN	NaN	1220	1478
Igfbp7 K/R ed	NaN	NaN	NaN	61	141	NaN	NaN	NaN	17	62	NaN	NaN	NaN	34	40	NaN	NaN	NaN	20	36	NaN	NaN	NaN	200	397
Igfbp7 K/R uned	NaN	NaN	NaN	0	0	NaN	NaN	NaN	0	1	NaN	NaN	NaN	0	0	NaN	NaN	NaN	0	0	NaN	NaN	NaN	1	2
Kcna1 I/V ed	176	635	701	159	579	35	123	83	50	47	86	408	356	98	115	17	106	76	16	47	380	1561	1463	416	1027
Kcna1 I/V uned	876	1499	1617	207	886	526	917	647	133	294	205	347	268	59	114	171	208	348	39	110	2394	4293	3819	678	2143
Nova1 S/G ed	23	21	23	NaN	NaN	6	7	2	NaN	NaN	24	12	6	NaN	NaN	2	2	5	NaN	NaN	71	69	55	NaN	NaN
Nova1 S/G uned	197	267	117	NaN	NaN	68	83	21	NaN	NaN	75	174	28	NaN	NaN	223	270	65	NaN	NaN	777	1182	337	NaN	NaN
Son T/A ed	NaN	NaN	NaN	46	119	NaN	NaN	NaN	17	25	NaN	NaN	NaN	55	69	NaN	NaN	NaN	16	34	NaN	NaN	NaN	177	357
Son T/A uned	NaN	NaN	NaN	259	508	NaN	NaN	NaN	136	158	NaN	NaN	NaN	196	182	NaN	NaN	NaN	177	196	NaN	NaN	NaN	1272	1688
Speg E/G ed	NaN	NaN	NaN	8	20	NaN	NaN	NaN	1	3	NaN	NaN	NaN	2	2	NaN	NaN	NaN	1	6	NaN	NaN	NaN	17	50
Speg E/G uned	NaN	NaN	NaN	21	46	NaN	NaN	NaN	15	7	NaN	NaN	NaN	3	4	NaN	NaN	NaN	9	12	NaN	NaN	NaN	71	120
Speg S/G ed	NaN	NaN	NaN	46	87	NaN	NaN	NaN	32	22	NaN	NaN	NaN	5	2	NaN	NaN	NaN	6	7	NaN	NaN	NaN	135	211
Speg S/G uned	NaN	NaN	NaN	12	24	NaN	NaN	NaN	4	4	NaN	NaN	NaN	3	2	NaN	NaN	NaN	2	5	NaN	NaN	NaN	35	50
Tmem63b Q/R ed	806	557	566	97	278	315	242	164	52	46	344	310	231	70	118	254	157	187	50	78	2266	1757	1500	411	763
Tmem63b Q/R uned	376	327	301	99	158	210	179	99	54	53	138	179	83	74	50	245	233	192	116	105	1425	1505	1129	561	638
Unc80 S/G ed	NaN	NaN	NaN	195	415	NaN	NaN	NaN	61	59	NaN	NaN	NaN	177	361	NaN	NaN	NaN	74	130	NaN	NaN	NaN	719	1323
Unc80 S/G uned	NaN	NaN	NaN	544	1113	NaN	NaN	NaN	324	291	NaN	NaN	NaN	194	202	NaN	NaN	NaN	376	458	NaN	NaN	NaN	2429	3267
Adar1	3412	6544	5381	1041	1255	1211	2416	1306	386	239	1686	4162	2155	802	464	2164	3484	2595	747	802	11786	25185	16388	4462	4310
Adar2	6227	8199	8820	2403	5161	2199	3259	2254	1080	789	14042	15576	14298	5157	6313	2308	2536	2578	813	1312	31199	38087	34944	12785	18316
Adar3	NaN	NaN	NaN	249	545	NaN	NaN	NaN	221	404	NaN	NaN	NaN	450	462	NaN	NaN	NaN	205	470	NaN	NaN	NaN	1699	2614
Cck	11444	7765	8459	11735	19891	4214	3466	2275	5104	4375	3452	3074	2722	4354	6392	883	209	1978	337	1241	25773	19790	18903	32099	41423
Enpp2	7868	10584	11791	6203	13572	1767	4665	2473	1306	20095	3172	5007	2896	3349	2210	1668	3122	2288	2478	2537	21524	69388	43739	22522	52138
Gfap	1909	4026	4374	1250	2101	3830	4735	2524	2840	3002	1351	1349	479	620	483	2107	4368	2066	2248	1291	14043	27756	16564	14052	11678
Ndnf	530	629	348	162	225	321	412	99	157	75	197	226	127	114	77	206	287	288	148	101	1813	2648	1365	1002	733
Nrn1	793	8051	5229	10399	18336	638	4444	3163	4735	4614	173	1898	1379	3061	3871	66	614	1756	864	1890	2130	20305	13804	30695	35092
Pcp4	22431	12715	19358	13537	22639	8011	3242	4033	2761	3660	44192	26321	30035	29027	24746	7265	3830	4375	7191	4912	109311	63009	74335	77890	105526
Plp1	5963	9614	12767	11520	19237	3718	3657	5365	6887	14630	12512	12079	9157	21950	17342	4911	7823	5101	13915	15707	40229	52908	52837	88354	119826
Pvalb	7144	8132	10167	3410	7188	1184	1361	824	1046	497	7097	2593	4393	590	3222	399	638	708	242	745	17712	15113	21942	6741	18792
Sst	3822	3643	2956	2998	4140	787	1002	330	1212	608	927	423	366	548	1216	1881	1459	2657	1981	2627	10758	12956	9925	13039	14918
Vip	2572	2493	3042	1153	2293	211	166	120	88	49	20	24	5	4	5	129	39	530	13	110	3731	3695	4698	1994	2914
