# Supplementary material for: Spatiotemporal mapping of RNA editing in the developing mouse brain using in situ sequencing reveals regional and cell-type-specific regulation
Source: BMC Biol. 2020 Jan 14;18:6. doi: 10.1186/s12915-019-0736-3 (PMC6961268; doi:10.1186/s12915-019-0736-3)
Supplement: Supplementary file 13 — Table S9. Correlation of editing levels to published data. The editing sites included in our analysis are listed with their respective derived editing level for whole brain and editing levels found in published studies together with the respective reference [21, 33, 44–46]. [file 12915_2019_736_MOESM13_ESM.xlsx]

## Sheet: Sheet1
EDITING LEVELS
Substrate	Adult1_v1	Adult2_v1	Adult3_v1	Adult2_v2	Adult3_v2	Adult mean	Published	Reference
Blcap Q/R	0.1932	0.2865	0.2137	0.167105	0.170991	0.206288	0.24	Danecek et al., 2012
Blcap Y/C	0.2746	0.2868	0.2471	0.271654	0.221866	0.260423	0.3	Wahlstedt et al., 2009/Danecek et al., 2012
Cacna1d I/M	0.3226	0.2737	0.309	0.354772	0.352855	0.322569	0.34	Danecek et al., 2012
Caps1 E/G	0.0254	0.207	0.1149	0.263571	0.236297	0.169425	0.2	Miyake et al., 2016
Cog3 I/V	NaN	NaN	NaN	0.223301	0.209677	0.216489	0.23	Danecek et al., 2012
Cyfip2 K/E	NaN	NaN	NaN	0.731638	0.696634	0.714136	0.75	Wahlstedt et al., 2009
Gabra3 I/M	0.803	0.7646	0.8129	0.815754	0.751856	0.789623	0.925	Wahlstedt et al., 2009
GluK2 I/V	0.8201	0.5993	0.749	0.660326	0.7	0.705751	0.75	Wahlstedt et al., 2009/Danecek et al., 2012
GluK2 Y/C	0.6253	0.8351	0.7796	0.821333	0.787519	0.769756	0.83	Wahlstedt et al., 2009/Danecek et al., 2012
Kcna1 I/V	0.137	0.2667	0.277	0.380256	0.323975	0.27697	0.253	Wahlstedt et al., 2009
Son T/A	NaN	NaN	NaN	0.122153	0.174572	0.148363	0.17	Danecek et al., 2012
Tmem63b Q/R	0.6139	0.5386	0.5706	0.42284	0.544611	0.538112	0.68	Danecek et al., 2012
Unc80 S/G	NaN	NaN	NaN	0.228399	0.288235	0.258317	0.35	Danecek et al., 2012
