# Supplementary material for: Spatiotemporal mapping of RNA editing in the developing mouse brain using in situ sequencing reveals regional and cell-type-specific regulation
Source: BMC Biol. 2020 Jan 14;18:6. doi: 10.1186/s12915-019-0736-3 (PMC6961268; doi:10.1186/s12915-019-0736-3)
Supplement: Supplementary file 15 — Table S10. Varying regional editing profiles. The differences in general editing profile found for the investigated regions for the different developmental stages together with the level of significance (Dunn-Sidak with correction for multiple testing). The region showing the lower or the higher editing activity in each comparison is also indicated. [file 12915_2019_736_MOESM15_ESM.xlsx]

## Sheet: Sheet1
Developmental stage	p (Dunn-Sidak)	Editing level
		High	Low
P0	0.007	Hypothalamus	Hippocampus
	2.8e-05	Thalamus	Hippocampus
	0.0057	Thalamus	Neocortex
P7	2.4e-06	Thalamus	Hippocampus
	0.0021	Thalamus	Hypothalamus
	0.006	Thalamus	Neocortex
Adult	0.035	Neocortex	Hypothalamus
	0.038	Thalamus	Hippocampus
	0.00073	Thalamus	Hypothalamus
