# Supplementary material for: Spatiotemporal mapping of RNA editing in the developing mouse brain using in situ sequencing reveals regional and cell-type-specific regulation
Source: BMC Biol. 2020 Jan 14;18:6. doi: 10.1186/s12915-019-0736-3 (PMC6961268; doi:10.1186/s12915-019-0736-3)
Supplement: Supplementary file 17 — Table S11. Region-specific editing. The differences in regional editing found for individual editing sites at each developmental stage as well as between which regions the difference was found and at which level of significance (Dunn-Sidak with correction for multiple testing). [file 12915_2019_736_MOESM17_ESM.xlsx]

## Sheet: Sheet1
Developmental stage	Editing site	p (Dunn-Sidak)	Editing level
			High	Low
P0	Cacna1d I/M	0.047	Thalamus	Hippocampus
	Caps1 E/G	0.0069	Thalamus	Hippocampus
	GluK2 I/V	0.0057	Thalamus	Hippocampus
		0.0093	Hypothalamus	Hippocampus
	GluK2 Y/C	0.00088	Thalamus	Hippocampus
P7	Cacna1d I/M	0.0042	Thalamus	Hippocampus
		0.023	Thalamus	Hypothalamus
	Caps1 E/G	0.034	Thalamus	Hypothalamus
	Gabra3 I/M	0.015	Thalamus	Hippocampus
		0.029	Hypothalamus	Hippocampus
	GluK2 I/V	0.0021	Thalamus	Hippocampus
	Kcna1 I/V	0.0062	Thalamus	Hippocampus
	Tmem63b Q/R	0.022	Thalamus	Hippocampus
Adult	Kcna1 I/V	0.0081	Thalamus	Hippocampus
	Tmem63b Q/R	0.044	Neocortex	Hypothalamus
		0.022	Thalamus	Hypothalamus
