# Supplementary material for: Spatiotemporal mapping of RNA editing in the developing mouse brain using in situ sequencing reveals regional and cell-type-specific regulation
Source: BMC Biol. 2020 Jan 14;18:6. doi: 10.1186/s12915-019-0736-3 (PMC6961268; doi:10.1186/s12915-019-0736-3)
Supplement: Supplementary file 20 — Table S12. Comparison of editing profiles for cells classified as Sst-positive interneurons, Pcp4-positive pyramidal neurons and Plp1-positive oligodendrocyte lineage at different developmental stages. The individual transcripts which were edited at different levels in the cell populations are listed together with the level of significance (Dunn-Sidak with correction for multiple testing). [file 12915_2019_736_MOESM20_ESM.xlsx]

## Sheet: Sheet1
Developmental stage	Editing site	p (Dunn-Sidak)	Editing level
			High	Low
P0	GluK2 Y/C	0.026	Sst interneurons	Plp1 oligodendrocytes
		0.021	Pcp4 pyramidal neurons	Plp1 oligodendrocytes
P7	GluK2 I/V	0.014	Pcp4 pyramidal neurons	Plp1 oligodendrocytes
Adult	GluK2 I/V	0.045	Sst interneurons	Plp1 oligodendrocytes
		0.037	Pcp4 pyramidal neurons	Plp1 oligodendrocytes
	GluK2 Y/C	0.012	Pcp4 pyramidal neurons	Plp1 oligodendrocytes
	Kcna1 I/V	0.032	Sst interneurons	Plp1 oligodendrocytes
