# Supplementary material for: Spatiotemporal mapping of RNA editing in the developing mouse brain using in situ sequencing reveals regional and cell-type-specific regulation
Source: BMC Biol. 2020 Jan 14;18:6. doi: 10.1186/s12915-019-0736-3 (PMC6961268; doi:10.1186/s12915-019-0736-3)
Supplement: Supplementary file 21 — Table S13. Gene functions and editing categories. The gene functions found in literature and associated molecular processes from http://geneontology.org/ for the transcripts we analyzed and categorized by their spatial and cell-type-specific editing profile [33, 37, 39, 47–55]. The transcripts were classified as “Unregulated” when neither region-specific nor cell-type-specific editing could be found and “Regulated” when we observed differences in editing level between regions or between cell types. Unc80 was categorized as “Potentially regulated” based on the spatiotemporal editing patterns, but due to insufficient data statistical significance could not be shown for the observed patterns. [file 12915_2019_736_MOESM21_ESM.xlsx]

## Sheet: Sheet1
RNA editing	Transcript	Protein name	GO molecular process terms
Unregulated	Blcap	Bladder cancer associated protein	Apoptotic process
			Cell cycle
			Membrane
	Cog3	Component of oligomeric golgi complex 3	Golgi apparatus
	(Sec34)		cis-Golgi network
			Cytosol
			Plasma membrane
			Intracellular protein transport
			Protein glycosylation
			Endoplasmic reticulum to Golgi vesicle-mediated transport
			Retrograde vesicle-mediated transport, Golgi to endoplasmic reticulum
			Intra-Golgi vesicle-mediated transport
			Golgi organization
	Cyfip2	Cytoplasmic FMR1-intercating protein 2	Protein binding
			Nucleus
			Cytoplasm
			Cytosol
	Son	Son DNA binding protein	Regulation of mRNA splicing (via spliceosome)
			Regulation of cell cycle
			Mitotic cytokinesis
			Microtubule cytoskeleton organization
			mRNA processing
			Negative regulation of apoptotic process
Potentially regulated	Unc80	Unc80 homolog, NALC (Na2+ Leak Channel)	Cation homeostasis
		activator	Axon
			Cation channel activity
			Cation channel complex
Regulated	Cacna1d	Voltage-dependent L-type calcium channel	Voltage-gated calcium channel activity
		subunit alpha-1D	Protein binding
			Plasma membrane
			Calcium ion transport
			Calcium channel activity
	Caps1	Ca2+-dependent secretion activator	Calcium ion binding
	(Cadps)		Protein binding
			Protein transport
			Synaptic vesicle exocytosis
			Synaptic vesicle priming
			Vesicle organization
			Lipid binding
			Membrane
			Phosphatidylinositol-4,5-bisphosphate binding
	Gabra3	Gamma aminobutyric acid (GABA) A receptor,	Transmembrane signaling receptor activity
		subunit alpha 3	GABA-A receptor activity
			Ion channel activity
			Plasma membrane
			Ion transport
			Chloride transport
			Chemical synaptic transmission
			Membrane
	GluK2	Glutamate receptor, ionotropic, kainate 2	Ion channel activity
	(Grik2)	(beta 2)	Protein binding
			Ion transport
			Integral component of plasma membrane
			Ionotropic glutamate receptor activity
			Behavioral fear response
	Kcna1	Potassium voltage-gated channel subfamily A	Startle response
			Voltage-gated potassium channel activity
			Protein binding
			Delayed rectifier potassium channel activity
	Tmem63b	Transmembrane protein 63b	Plasma membrane
			Ion transport
			Actin cytoskeleton
			Calcium activated cation channel activity
			Integral component of membrane
