# Supplementary material for: Spatiotemporal mapping of RNA editing in the developing mouse brain using in situ sequencing reveals regional and cell-type-specific regulation
Source: BMC Biol. 2020 Jan 14;18:6. doi: 10.1186/s12915-019-0736-3 (PMC6961268; doi:10.1186/s12915-019-0736-3)
Supplement: Supplementary file 22 — Table S14. Microscope exposure times (in milli-seconds) for the different channels used for ISS. [file 12915_2019_736_MOESM22_ESM.xlsx]

## Sheet: Sheet1
Channels	In situ sequencing, expsoure time
	(ms)
DAPI	5-20
Cy7	300-900
FITC	80 or 96
Cy3	55 or 65
Texas Red	38 or 44
Cy5	150 or 185
